# Supplementary material for: Copper(I)-Catalyzed Cross-Coupling of 1-Bromoalkynes with N-Heterocyclic Organozinc Reagents
Source: Molecules. 2022 Jul 17;27(14):4561. doi: 10.3390/molecules27144561 (PMC9315687; doi:10.3390/molecules27144561)
Supplement: Supplementary file 1 [file molecules-27-04561-s001.zip]

Archive with 1 entries (1 files):
- molecules-1775357-supplementary.pdf
